# Supplementary material for: Fitts’ law-based identification of motor development stages for the upper limb: proof of concept in three age groups
Source: PeerJ. 2025 May 13;13:e19433. doi: 10.7717/peerj.19433 (PMC12085112; doi:10.7717/peerj.19433)
Supplement: Supplemental Information 1 [file peerj-13-19433-s001.xlsx]

## Sheet: Hoja1
Group	Movement Time (ms)	Error Rate (%)	Throughput (bits/s)
Adults	508.5	6.25	7.29597
Adults	613	12.5	6.0522
Adults	613	2.5	6.0522
Adults	597.5	6.25	6.20921
Adults	523.25	15	7.0903
Adults	534.75	7.5	6.93782
Adults	514.75	15	7.20738
Adults	637.25	1.25	5.82189
Adults	482.5	6.25	7.68912
Adults	673	1.25	5.51263
Adults	590.75	2.5	6.28015
Adults	539	5	6.88312
Adults	831.25	1.25	4.46316
Adults	564	11.25	6.57801
Adults	542.25	11.25	6.84186
Adults	515	6.25	7.20388
Adults	506.25	3.75	7.3284
Adults	440.5	0	8.42225
Adults	842	16.25	4.40618
Adults	740	5	5.01351
Adolescents	639	5	5.80595
Adolescents	613.25	1.25	6.04974
Adolescents	685.75	10	5.41013
Adolescents	606.5	3.75	6.11707
Adolescents	609	2.5	6.09195
Adolescents	697.5	7.5	5.319
Adolescents	585.5	5	6.33646
Adolescents	550.75	11.25	6.73627
Adolescents	722.25	8.75	5.13673
Adolescents	588.75	6.25	6.30149
Adolescents	594.25	11.25	6.24316
Adolescents	702.25	2.5	5.28302
Adolescents	535.75	3.75	6.92487
Adolescents	633.75	5	5.85404
Adolescents	669	2.5	5.54559
Adolescents	644.75	3.75	5.75417
Adolescents	641.75	1.25	5.78107
Adolescents	584	3.75	6.35274
Adolescents	582.5	3.75	6.3691
Adolescents	907	2.5	4.09041
Children	774.5	13.75	4.79019
Children	674.5	7.5	5.50037
Children	758	20	4.89446
Children	1243	5	2.98471
Children	1035.75	20	3.58195
Children	934.75	12.5	3.96898
Children	989	21.25	3.75126
Children	1106.5	21.25	3.35291
Children	1358.5	22.5	2.73095
Children	1450.25	33.75	2.55818
Children	1418.25	27.5	2.6159
Children	906.25	18.75	4.09379
Children	741.5	7.5	5.00337
Children	1050.25	12.5	3.53249
Children	1337.25	11.25	2.77435
Children	1448	18.75	2.56215
Children	739.25	31.25	5.0186
Children	872.25	4.55	4.25337
Children	768.25	18.18	4.82916
Children	910.75	13.64	4.07357
